# Supplementary material for: S-Adenosyl-L-Homocysteine Hydrolase (SAHH): Structure, Function, and Applications
Source: Biomolecules. 2026 Jul 10;16(7):1010. doi: 10.3390/biom16071010 (PMC13406329; doi:10.3390/biom16071010)
Supplement: Supplementary file 1 [file biomolecules-16-01010-s001.zip]

Archive with 1 entries (1 files):
- biomolecules-4308813-supplementary.pdf
